# Supplementary material for: West Siberian Soil Resistome: Mobile Antibiotic Resistance in Agricultural Microbiomes
Source: Antibiotics (Basel). 2026 May 17;15(5):502. doi: 10.3390/antibiotics15050502 (PMC13203838; doi:10.3390/antibiotics15050502)
Supplement: Supplementary file 1 [file antibiotics-15-00502-s001.zip]

Archive with 1 entries (1 files):
- antibiotics-4274885-supplementary.xlsx
