# Supplementary material for: West Siberian Soil Resistome: Mobile Antibiotic Resistance in Agricultural Microbiomes
Source: Antibiotics (Basel). 2026 May 17;15(5):502. doi: 10.3390/antibiotics15050502 (PMC13203838; doi:10.3390/antibiotics15050502)
Supplement: Supplementary file 1 [file antibiotics-15-00502-s001.zip › antibiotics-4274885-supplementary.xlsx]

## Sheet: Table S1
Relative abundance (%) of the ten most prevalent bacterial families across metagenomic samples.
Family	Mg_	Mg_	Mg_	Mg_	Mg_	Mg_	Mg_	Mg_	Mg_	Mg_	Mg_	Mg_
	141	142	145	147	155	156	164	173	177	181	184	188
Streptomycetaceae	2.64	2.67	2.96	2.83	2.93	5.30	2.48	2.73	2.84	2.32	3.15	0.07
Nitrobacteraceae	2.19	2.57	2.14	1.87	2.48	3.28	2.71	1.69	2.86	1.99	1.86	0.91
Sphingomonadaceae	1.62	1.41	1.50	1.96	1.93	1.79	1.88	1.95	3.14	1.70	1.29	0.25
Lysobacteraceae	1.42	0.63	0.81	0.72	0.79	0.92	0.85	0.78	0.99	0.61	0.59	0.09
Burkholderiaceae	0.91	0.90	1.00	0.93	1.03	1.60	0.84	0.94	0.96	0.89	0.84	0.05
Comamonadaceae	0.00	0.80	0.84	0.88	1.00	1.22	0.67	1.34	0.98	0.56	0.70	0.10
Pseudomonadaceae	0.73	0.61	0.71	0.64	0.78	1.09	0.55	0.69	0.57	0.70	0.59	0.03
Pseudonocardiaceae	0.59	0.61	0.66	0.68	0.66	0.96	0.58	0.59	0.64	0.48	0.77	0.04
Phyllobacteriaceae	0.72	0.51	0.68	0.46	0.49	0.68	0.67	0.36	0.51	0.44	0.51	0.14
Microbacteriaceae	1.02	0.70	0.79	1.00	0.71	1.13	0.58	0.71	0.72	0.58	0.68	0.02

## Sheet: Table S2
Measures of bacterial community diversity in samples
	Mg_	Mg_	Mg_	Mg_	Mg_	Mg_	Mg_	Mg_	Mg_	Mg_	Mg_	Mg_
	141	142	145	147	155	156	164	173	177	181	184	188
Adjusted Shannon index	4.21	4.19	4.27	4.18	4.17	4.13	4.14	4.21	4.02	4.22	4.17	2.68
Number of families (occurrence frequency >0.001)	240	240	249	237	239	275	230	238	225	234	231	39
Evenness	76.89	76.50	77.32	76.44	76.03	73.52	76.17	76.94	74.21	77.25	76.69	72.83

## Sheet: Table  S3
Bray-Curtis distance matrix between metagenomic samples
	Mg_	Mg_	Mg_	Mg_	Mg_	Mg_	Mg_	Mg_	Mg_	Mg_181	Mg_
	141	142	145	147	155	156	164	173	177		184
Mg_141	0	0.175	0.217	0.241	0.209	0.330	0.072	0.264	0.240	0.183	0.259
Mg_142	0.175	0	0.057	0.191	0.158	0.225	0.147	0.121	0.222	0.171	0.181
Mg_145	0.217	0.057	0	0.163	0.157	0.220	0.191	0.099	0.224	0.165	0.150
Mg_147	0.241	0.191	0.163	0	0.252	0.319	0.185	0.153	0.313	0.162	0.173
Mg_155	0.209	0.158	0.157	0.252	0	0.265	0.147	0.173	0.095	0.282	0.286
Mg_156	0.330	0.225	0.220	0.319	0.265	0	0.287	0.234	0.294	0.336	0.323
Mg_164	0.072	0.147	0.191	0.185	0.147	0.287	0	0.209	0.191	0.163	0.224
Mg_173	0.264	0.121	0.099	0.153	0.173	0.234	0.209	0	0.245	0.188	0.209
Mg_177	0.240	0.222	0.224	0.313	0.095	0.294	0.191	0.245	0	0.347	0.360
Mg_181	0.183	0.171	0.165	0.162	0.282	0.336	0.163	0.188	0.347	0	0.186
Mg_184	0.259	0.181	0.150	0.173	0.286	0.323	0.224	0.209	0.360	0.186	0

## Sheet: Table S4
Frequency of occurrence of ABR genes (top 10) in metagenomic assemblies
Sample ID	Mg_141	Mg_142	Mg_145	Mg_147	Mg_155	Mg_156	Mg_164	Mg_173	Mg_177	Mg_181	Mg_184	Mg_188
emrA	16.22	18.55	9.11	14.00	6.68	6.47	17.95	7.21	14.24	13.02	13.87	5.20
lnrL	15.23	22.18	29.04	28.80	29.18	31.89	17.18	31.81	23.40	26.05	25.12	10.40
fsr	12.29	8.06	7.78	3.80	6.04	3.84	9.49	6.50	4.36	6.80	6.47	1.60
drrA	10.32	12.10	13.24	9.60	10.03	10.31	7.69	11.95	8.87	8.83	13.25	6.10
abaF	9.58	8.06	7.53	8.50	11.83	10.79	9.74	6.85	8.58	8.68	11.09	6.10
tetA	8.85	5.65	8.26	8.30	9.64	6.24	8.21	7.56	8.28	7.09	5.70	2.60
bcr	8.35	4.84	4.74	6.50	4.76	5.04	8.46	4.75	10.03	5.64	4.31	3.90
arnA	4.67	6.85	5.59	7.30	6.94	9.11	5.90	9.31	8.14	8.10	7.24	3.20
emrB	2.46	2.42	2.43	5.00	2.83	3.12	5.13	2.28	4.07	3.33	2.16	2.60
norB	2.46	0.00	0.00	0.60	0.77	1.20	0.00	0.88	0.73	0.58	0.62	0.00

## Sheet: Table S5
Summary table of transposases in metagenomic assemblies (HmmSearch)
Sample ID	Mg_141	Mg_142	Mg_145	Mg_147	Mg_155	Mg_156	Mg_164	Mg_173	Mg_177	Mg_181	Mg_184	Mg_188
DDE_2	0	0	2	0	0	0	6	0	1	0	0	0
DBD_Tnp_Hermes	0	0	0	0	0	0	2	0	0	0	0	0
DBD_Tnp_Mut	0	0	0	0	0	0	4	0	0	0	0	0
Transposase_31	22	15	52	35	31	9	31	20	15	20	28	2
Transposase_mut	829	734	1,012	921	920	356	730	760	807	956	1,020	461
Y1_Tnp	339	224	536	526	526	142	374	478	284	599	570	110
Y2_Tnp	273	277	229	309	309	113	278	197	188	309	495	161

## Sheet: Table S6
Summary table of integrases in metagenomic assemblies (Prokka)
Sample ID	Mg_141	Mg_142	Mg_145	Mg_147	Mg_155	Mg_156	Mg_164	Mg_173	Mg_177	Mg_181	Mg_184	Mg_188
IntA	15	7	30	12	20	15	19	24	24	21	17	7
IntS	10	6	11	8	10	18	8	5	6	8	7	3
phiRv2	2	4	2	1	1	0	1	2	2	0	4	1
IntI1 Integrase	162	70	231	115	105	114	108	161	172	204	231	200
rpoB gene	155	108	195	90	165	107	143	147	154	181	187	126
IntI1/RpoB	1.05	0.65	1.18	1.28	0.64	1.09	0.76	1.10	1.12	1.13	1.24	1.59

## Sheet: Table S7
Summary table of plasmids in metagenomic assemblies (Platon)
Sample ID	Mg_141	Mg_142	Mg_145	Mg_147	Mg_155	Mg_156	Mg_164	Mg_173	Mg_177	Mg_181	Mg_184	Mg_188
Preliminary, pcs	25	21	31	16	43	25	54	36	25	72	31	20
BLASTn - verified	21	17	14	9	27	21	34	30	20	57	25	14
Non-plasmid MGEs	4	4	17	7	16	4	20	6	5	15	6	6

## Sheet: Table S8
ARG–mobile genetic element associations across 12 soil metagenomes.
Sample ID	Mg_141	Mg_142	Mg_145	Mg_147	Mg_155	Mg_156	Mg_164	Mg_173	Mg_177	Mg_181	Mg_184	Mg_188
Plasmids	0	0	0	0	0	0	1	1	0	2	0	0
Prophage Integrases	1	1	1	0	8	1	2	1	1	0	3	0
Class 1 Integron Integrases	0	1	0	0	0	0	1	0	0	0	0	0
Transposases	0	0	1	0	0	0	1	0	1	5	1	1
Associations detected	1	2	2	0	8	1	5	2	2	7	4	1

## Sheet: Table S9
Sample ID	Raw read pairs	Filtered read pairs	Filtering efficiency (%)	N50	Contig count	Assembly length (bp)	BioSample	SRA	link
Mg_141	107698083	105967590	98.39	766	622199	514909237	SAMN56892725	SRS28735789	https://www.ncbi.nlm.nih.gov/biosample/56892725
Mg_142	75918031	74681324	98.37	671	365166	270806417	SAMN56892726	SRS28735790	https://www.ncbi.nlm.nih.gov/biosample/56892726
Mg_145	124931040	122656882	98.18	1041	929600	968428699	SAMN56892727	SRS28735793	https://www.ncbi.nlm.nih.gov/biosample/56892727
Mg_147	97279462	95633872	98.31	739	567522	466610298	SAMN56892728	SRS28735794	https://www.ncbi.nlm.nih.gov/biosample/56892728
Mg_155	140263434	137373231	97.94	920	1047892	1012943764	SAMN56892729	SRS28735795	https://www.ncbi.nlm.nih.gov/biosample/56892729
Mg_156	112880251	111053145	98.38	744	876822	709906504	SAMN56892730	SRS28735796	https://www.ncbi.nlm.nih.gov/biosample/56892730
Mg_164	124210786	120614217	97.1	836	483971	442771732	SAMN56892731	SRS28735797	https://www.ncbi.nlm.nih.gov/biosample/56892731
Mg_173	135974008	133204810	97.96	935	771964	748354385	SAMN56892732	SRS28735798	https://www.ncbi.nlm.nih.gov/biosample/56892732
Mg_177	108634644	107006002	98.5	940	1042425	1007621750	SAMN56892733	SRS28735799	https://www.ncbi.nlm.nih.gov/biosample/56892733
Mg_181	183496284	175722511	95.76	922	859425	824841368	SAMN56892734	SRS28735800	https://www.ncbi.nlm.nih.gov/biosample/56892734
Mg_184	133387669	128312759	96.2	768	1106559	906041267	SAMN56892735	SRS28735791	https://www.ncbi.nlm.nih.gov/biosample/56892735
Mg_188	94998194	88034204	92.67	708	550620	427168527	SAMN56892736	SRS28735792	https://www.ncbi.nlm.nih.gov/biosample/56892736
